# Supplementary material for: Synthesis, Drug Release, and Antibacterial Properties of Novel Dendritic CHX-SrCl2 and CHX-ZnCl2 Particles
Source: Pharmaceutics. 2021 Oct 27;13(11):1799. doi: 10.3390/pharmaceutics13111799 (PMC8625704; doi:10.3390/pharmaceutics13111799)
Supplement: Supplementary file 1 [file pharmaceutics-13-01799-s001.zip]

Archive with 1 entries (1 files):
- pharmaceutics-1406106-supplementary.pdf
